# Supplementary material for: Assessment of vaccine perception and vaccination intention of Mpox infection among the adult males in Bangladesh: A cross-sectional study findings
Source: PLoS One. 2023 Jun 8;18(6):e0286322. doi: 10.1371/journal.pone.0286322 (PMC10249809; doi:10.1371/journal.pone.0286322)
Supplement: S1 File — (XLSX) [file pone.0286322.s001.xlsx]

## Sheet: Raw data
1. Age range (years)	2. BMI range	3. Marital status	4. Education level	5. Occupation	6. Economic status	7. Residence	8. Living status	9. Smoking habit	10. Sexual orientation	11. Sexual partner	12. Covid-19 impact on life	13. Monkeypox vaccination reduces the risk of getting monkeypox infection.	14. Monkeypox vaccination reduces the severity of the disease.	15. Vaccination against monkeypox is required to prevent disease outbreaks.	16. Vaccination against monkeypox is good for the community.	17. Vaccination against monkeypox will help to maintain normal life.	18. More research is needed to invent specific vaccines against monkeypox.	19. Will you agree to take monkeypox vaccine if it is available?	20. Expect to get a monkeypox vaccine at any time.	21. Ready to encourage others to get vaccinated against monkeypox.
18-25	18.5-25.0 (Normal)	Unmarried	Secondary	Student	Low	Rural	With family	Non-smoker	Heterosexual	None	No	2	2	3	3	3	3	3	1	3
26-35	18.5-25.0 (Normal)	Married	Primary	Service	Low	Rural	With family	Non-smoker	Heterosexual	One	No	2	2	3	3	3	3	1	3	3
18-25	Above 25.0 (Obese)	Unmarried	Higher secondary	Student	Low	Rural	With family	Non-smoker	Heterosexual	None	No	3	3	3	3	3	3	3	3	3
36-45	18.5-25.0 (Normal)	Married	Illiterate	Self employed	Low	Rural	With family	Non-smoker	Heterosexual	More than one	No	2	2	3	3	3	3	3	1	3
36-45	18.5-25.0 (Normal)	Married	Primary	Business	Low	Rural	With family	Non-smoker	Heterosexual	One	No	3	3	3	3	3	4	3	1	3
36-45	18.5-25.0 (Normal)	Married	Illiterate	Self employed	Low	Rural	With family	Smoker	Heterosexual	One	No	2	2	3	3	3	3	3	1	3
36-45	18.5-25.0 (Normal)	Married	Illiterate	Self employed	Low	Rural	With family	Smoker	Heterosexual	One	No	2	2	3	3	3	3	3	1	3
36-45	18.5-25.0 (Normal)	Married	Primary	Business	Low	Urban	With family	Smoker	Heterosexual	One	No	2	3	3	3	3	3	3	3	3
36-45	18.5-25.0 (Normal)	Married	Illiterate	Self employed	Low	Urban	With family	Non-smoker	Heterosexual	One	No	3	2	1	1	1	2	1	1	1
36-45	18.5-25.0 (Normal)	Married	Primary	Business	Low	Rural	With family	Non-smoker	Heterosexual	One	No	2	3	3	4	4	3	3	1	3
18-25	18.5-25.0 (Normal)	Unmarried	Higher secondary	Student	Low	Rural	With family	Non-smoker	Heterosexual	None	No	2	2	3	3	3	3	3	1	3
36-45	18.5-25.0 (Normal)	Married	Illiterate	Self employed	Low	Rural	With family	Smoker	Heterosexual	One	No	2	2	3	3	3	3	3	1	3
26-35	18.5-25.0 (Normal)	Married	Primary	Service	Low	Rural	With family	Smoker	Heterosexual	One	No	2	2	3	3	3	3	3	1	3
18-25	18.5-25.0 (Normal)	Married	Secondary	Service	Low	Rural	With family	Smoker	Heterosexual	One	No	2	3	3	3	3	3	3	1	3
36-45	18.5-25.0 (Normal)	Married	Illiterate	Business	Low	Rural	With family	Non-smoker	Heterosexual	One	No	2	2	3	3	3	3	3	1	3
36-45	18.5-25.0 (Normal)	Married	Graduate/above	Service	Low	Urban	With family	Non-smoker	Heterosexual	One	No	2	1	1	2	2	3	2	2	2
36-45	18.5-25.0 (Normal)	Married	Primary	Service	Medium	Urban	Without family	Non-smoker	Heterosexual	One	No	2	2	3	3	3	3	3	1	3
36-45	18.5-25.0 (Normal)	Married	Primary	Service	Low	Rural	With family	Smoker	Heterosexual	More than one	No	2	2	3	3	3	3	3	1	3
36-45	18.5-25.0 (Normal)	Married	Secondary	Service	Low	Urban	Without family	Smoker	Heterosexual	One	No	3	3	3	3	3	3	3	1	3
26-35	18.5-25.0 (Normal)	Married	Secondary	Business	Low	Rural	With family	Smoker	Heterosexual	More than one	No	2	2	3	3	3	3	3	1	3
26-35	18.5-25.0 (Normal)	Married	Secondary	Service	Medium	Urban	Without family	Non-smoker	Heterosexual	One	No	2	2	2	2	2	3	3	1	3
26-35	18.5-25.0 (Normal)	Married	Primary	Business	Low	Urban	With family	Non-smoker	Heterosexual	One	No	3	3	3	3	3	3	3	3	3
36-45	Above 25.0 (Obese)	Married	Higher secondary	Service	Low	Rural	With family	Non-smoker	Heterosexual	One	No	2	2	3	3	3	3	3	3	3
26-35	18.5-25.0 (Normal)	Married	Illiterate	Self employed	Low	Urban	With family	Smoker	Heterosexual	One	Yes	3	3	3	3	3	3	3	3	3
36-45	Above 25.0 (Obese)	Married	Higher secondary	Service	Low	Rural	With family	Smoker	Heterosexual	One	No	2	2	3	3	3	3	3	1	3
26-35	18.5-25.0 (Normal)	Married	Graduate/above	Service	Low	Rural	With family	Non-smoker	Heterosexual	One	No	3	3	3	3	3	4	3	1	3
36-45	Above 25.0 (Obese)	Married	Graduate/above	Service	Low	Urban	With family	Non-smoker	Heterosexual	One	No	3	3	3	3	3	3	3	3	3
26-35	18.5-25.0 (Normal)	Unmarried	Higher secondary	Unemployed	Low	Urban	With family	Non-smoker	Heterosexual	None	Yes	3	3	3	3	2	3	3	1	3
36-45	Above 25.0 (Obese)	Married	Illiterate	Others	Low	Rural	With family	Non-smoker	Heterosexual	One	No	2	2	2	1	1	3	3	2	2
36-45	18.5-25.0 (Normal)	Married	Illiterate	Self employed	Low	Rural	With family	Smoker	Heterosexual	One	No	2	2	3	3	3	3	3	1	3
36-45	18.5-25.0 (Normal)	Married	Secondary	Service	Low	Rural	With family	Non-smoker	Heterosexual	One	No	2	2	2	3	2	3	3	1	3
18-25	18.5-25.0 (Normal)	Married	Secondary	Service	Low	Rural	With family	Smoker	Heterosexual	One	No	2	2	2	2	3	3	3	1	3
26-35	18.5-25.0 (Normal)	Married	Secondary	Business	Low	Rural	With family	Smoker	Heterosexual	One	No	2	2	2	2	2	3	3	1	3
26-35	18.5-25.0 (Normal)	Married	Illiterate	Service	Medium	Urban	Without family	Non-smoker	Heterosexual	One	No	2	2	2	2	3	3	3	1	3
36-45	18.5-25.0 (Normal)	Married	Illiterate	Business	Low	Rural	With family	Smoker	Heterosexual	More than one	No	2	2	2	2	2	3	3	1	3
26-35	18.5-25.0 (Normal)	Married	Primary	Service	Low	Rural	With family	Smoker	Heterosexual	More than one	No	2	2	2	2	3	3	3	1	3
18-25	18.5-25.0 (Normal)	Unmarried	Higher secondary	Service	Low	Rural	With family	Smoker	Heterosexual	None	No	3	3	3	3	3	4	3	1	3
26-35	18.5-25.0 (Normal)	Married	Graduate/above	Service	Low	Urban	With family	Non-smoker	Heterosexual	One	No	3	3	3	4	3	3	3	3	3
18-25	18.5-25.0 (Normal)	Unmarried	Higher secondary	Student	Low	Rural	With family	Non-smoker	Heterosexual	None	No	2	2	3	2	4	3	1	3	1
26-35	Below 18.5 (CED)	Unmarried	Primary	Self employed	Low	Rural	With family	Smoker	Heterosexual	None	No	2	2	3	3	2	4	3	1	3
36-45	Above 25.0 (Obese)	Married	Illiterate	Self employed	Low	Rural	With family	Smoker	Heterosexual	One	No	2	2	2	2	2	4	3	1	1
26-35	18.5-25.0 (Normal)	Unmarried	Illiterate	Service	Low	Urban	Without family	Smoker	Heterosexual	None	No	3	3	3	3	3	3	3	3	3
36-45	18.5-25.0 (Normal)	Married	Illiterate	Self employed	Low	Rural	With family	Smoker	Heterosexual	One	No	2	2	3	3	3	4	3	1	3
36-45	Above 25.0 (Obese)	Married	Illiterate	Self employed	Low	Rural	With family	Smoker	Heterosexual	More than one	No	3	3	3	3	3	3	3	2	3
36-45	18.5-25.0 (Normal)	Married	Illiterate	Self employed	Low	Rural	With family	Smoker	Heterosexual	More than one	No	2	2	3	3	3	3	3	3	3
26-35	Above 25.0 (Obese)	Married	Higher secondary	Service	Low	Rural	With family	Smoker	Heterosexual	One	No	3	3	3	3	3	4	3	1	3
36-45	18.5-25.0 (Normal)	Married	Illiterate	Self employed	Low	Rural	With family	Non-smoker	Heterosexual	One	No	3	3	1	2	1	3	3	3	2
36-45	Above 25.0 (Obese)	Married	Primary	Others	Low	Rural	With family	Non-smoker	Heterosexual	One	No	1	2	1	2	2	2	2	2	3
26-35	18.5-25.0 (Normal)	Married	Illiterate	Service	Low	Urban	Without family	Smoker	Heterosexual	More than one	No	3	3	3	3	4	4	3	3	2
26-35	18.5-25.0 (Normal)	Married	Secondary	Service	Low	Urban	With family	Non-smoker	Heterosexual	One	Yes	3	3	1	3	3	3	1	1	2
26-35	18.5-25.0 (Normal)	Married	Primary	Service	Low	Rural	With family	Smoker	Heterosexual	More than one	No	2	2	3	2	3	3	3	1	3
36-45	Below 18.5 (CED)	Married	Secondary	Business	Low	Rural	With family	Non-smoker	Heterosexual	One	No	3	3	3	4	4	3	3	1	3
26-35	18.5-25.0 (Normal)	Unmarried	Graduate/above	Unemployed	Low	Rural	With family	Smoker	Heterosexual	More than one	No	2	3	3	3	3	4	3	1	3
36-45	18.5-25.0 (Normal)	Married	Higher secondary	Business	Low	Rural	With family	Non-smoker	Heterosexual	One	No	3	3	4	4	4	4	3	1	3
26-35	18.5-25.0 (Normal)	Married	Secondary	Service	Low	Rural	With family	Smoker	Heterosexual	One	No	2	2	2	2	2	3	3	1	3
26-35	18.5-25.0 (Normal)	Married	Secondary	Service	Low	Rural	With family	Smoker	Heterosexual	One	No	2	2	3	3	2	4	3	1	3
18-25	Below 18.5 (CED)	Unmarried	Secondary	Student	Low	Rural	Without family	Non-smoker	Heterosexual	None	No	2	2	2	2	2	3	3	1	3
26-35	Above 25.0 (Obese)	Others	Secondary	Service	Medium	Rural	Without family	Non-smoker	Heterosexual	None	No	2	2	3	2	2	3	3	1	3
26-35	Above 25.0 (Obese)	Married	Primary	Service	Low	Rural	With family	Smoker	Heterosexual	One	No	2	2	3	3	3	3	3	1	3
18-25	Above 25.0 (Obese)	Married	Higher secondary	Service	Low	Rural	With family	Smoker	Heterosexual	One	No	2	2	3	3	3	3	3	1	3
26-35	Above 25.0 (Obese)	Unmarried	Higher secondary	Business	Low	Urban	With family	Non-smoker	Heterosexual	None	No	3	3	3	3	3	3	3	3	3
26-35	Above 25.0 (Obese)	Married	Graduate/above	Service	Low	Urban	With family	Non-smoker	Heterosexual	One	No	2	2	3	3	2	4	2	2	2
18-25	Above 25.0 (Obese)	Unmarried	Secondary	Service	Low	Rural	With family	Smoker	Heterosexual	None	No	2	2	3	3	3	4	3	1	3
26-35	Above 25.0 (Obese)	Married	Higher secondary	Service	Low	Rural	With family	Non-smoker	Heterosexual	One	No	3	2	2	2	2	3	2	2	2
18-25	Below 18.5 (CED)	Unmarried	Secondary	Service	Low	Rural	With family	Smoker	Heterosexual	None	No	3	2	3	2	3	3	3	1	3
26-35	Above 25.0 (Obese)	Others	Higher secondary	Service	Medium	Urban	Without family	Non-smoker	Heterosexual	None	No	2	2	2	2	2	3	3	1	3
26-35	Below 18.5 (CED)	Married	Graduate/above	Service	Low	Rural	With family	Non-smoker	Heterosexual	One	No	4	4	4	4	4	4	3	3	3
18-25	18.5-25.0 (Normal)	Unmarried	Secondary	Student	Low	Rural	With family	Smoker	Heterosexual	None	No	2	2	2	2	2	3	3	1	3
26-35	18.5-25.0 (Normal)	Unmarried	Primary	Others	Low	Rural	With family	Smoker	Heterosexual	One	No	2	3	2	2	3	3	2	3	2
26-35	Above 25.0 (Obese)	Married	Graduate/above	Service	Low	Urban	Without family	Non-smoker	Heterosexual	One	Yes	3	3	1	2	2	4	3	2	4
18-25	Below 18.5 (CED)	Unmarried	Secondary	Others	Low	Rural	With family	Smoker	Heterosexual	One	No	1	3	2	2	3	3	3	2	1
18-25	18.5-25.0 (Normal)	Unmarried	Secondary	Student	Low	Rural	With family	Smoker	Heterosexual	None	No	2	2	3	2	2	3	3	1	3
26-35	Above 25.0 (Obese)	Married	Higher secondary	Self employed	Low	Rural	With family	Non-smoker	Heterosexual	One	No	2	2	3	2	2	4	3	1	3
36-45	18.5-25.0 (Normal)	Married	Primary	Business	Medium	Rural	With family	Non-smoker	Heterosexual	More than one	No	2	2	2	2	2	3	3	1	3
36-45	18.5-25.0 (Normal)	Married	Illiterate	Self employed	Medium	Rural	With family	Smoker	Heterosexual	One	No	2	2	2	2	2	4	3	1	2
36-45	18.5-25.0 (Normal)	Married	Higher secondary	Others	Low	Rural	With family	Smoker	Heterosexual	One	No	1	3	3	2	2	3	3	2	4
26-35	18.5-25.0 (Normal)	Unmarried	Higher secondary	Student	Low	Urban	With family	Non-smoker	Heterosexual	None	No	2	2	3	3	3	3	3	1	3
26-35	18.5-25.0 (Normal)	Married	Illiterate	Self employed	Low	Rural	With family	Non-smoker	Heterosexual	One	No	2	2	2	2	2	3	1	1	3
26-35	18.5-25.0 (Normal)	Married	Illiterate	Self employed	Low	Urban	With family	Non-smoker	Heterosexual	More than one	No	2	3	3	3	3	3	3	2	3
36-45	18.5-25.0 (Normal)	Married	Primary	Self employed	Low	Rural	With family	Non-smoker	Heterosexual	One	No	3	3	3	3	3	3	3	3	3
36-45	18.5-25.0 (Normal)	Married	Primary	Self employed	Low	Rural	With family	Non-smoker	Heterosexual	One	No	2	2	3	3	3	3	3	1	3
26-35	Above 25.0 (Obese)	Married	Secondary	Service	Low	Urban	With family	Smoker	Heterosexual	One	No	2	2	3	3	3	3	3	1	3
26-35	18.5-25.0 (Normal)	Unmarried	Primary	Business	Low	Urban	With family	Smoker	Heterosexual	One	No	3	3	3	3	3	3	3	3	3
26-35	Above 25.0 (Obese)	Married	Graduate/above	Self employed	Low	Rural	With family	Non-smoker	Heterosexual	One	No	0	2	2	2	2	3	3	3	3
26-35	Above 25.0 (Obese)	Married	Secondary	Business	Low	Urban	With family	Non-smoker	Heterosexual	One	No	3	3	3	3	3	3	3	2	2
26-35	18.5-25.0 (Normal)	Unmarried	Secondary	Unemployed	Low	Urban	With family	Smoker	Heterosexual	None	Yes	3	3	3	3	3	3	3	3	3
26-35	Below 18.5 (CED)	Married	Primary	Unemployed	Low	Rural	With family	Smoker	Heterosexual	One	No	3	3	3	3	3	3	3	2	3
26-35	Above 25.0 (Obese)	Married	Secondary	Service	Low	Urban	With family	Smoker	Heterosexual	One	No	2	3	3	3	3	3	3	3	3
26-35	18.5-25.0 (Normal)	Unmarried	Primary	Unemployed	Low	urban	With family	Smoker	Heterosexual	None	No	3	3	3	3	3	3	3	3	3
26-35	18.5-25.0 (Normal)	Unmarried	Primary	Service	Low	Urban	With family	Smoker	Heterosexual	None	Yes	2	3	3	3	3	3	3	2	3
26-35	Below 18.5 (CED)	Unmarried	Higher secondary	Service	Low	Rural	With family	Non-smoker	Heterosexual	None	No	3	3	3	3	3	3	3	3	3
26-35	18.5-25.0 (Normal)	Unmarried	Graduate/above	Student	Low	Urban	Without family	Non-smoker	Heterosexual	None	No	3	3	3	3	3	4	3	3	3
26-35	18.5-25.0 (Normal)	Unmarried	Primary	Business	Low	Urban	With family	Smoker	Heterosexual	None	Yes	2	2	3	3	2	3	3	3	3
26-35	18.5-25.0 (Normal)	Married	Higher secondary	Service	Low	Rural	With family	Non-smoker	Heterosexual	One	No	2	3	3	3	3	3	3	3	3
26-35	18.5-25.0 (Normal)	Unmarried	Higher secondary	Others	Low	Urban	With family	Non-smoker	Heterosexual	One	No	1	1	2	2	3	3	1	1	2
36-45	Above 25.0 (Obese)	Married	Primary	Service	Low	Urban	With family	Smoker	Heterosexual	One	No	2	2	3	3	3	3	3	2	3
26-35	18.5-25.0 (Normal)	Married	Higher secondary	Service	Low	Rural	With family	Smoker	Heterosexual	One	No	4	3	2	2	1	2	1	3	2
26-35	18.5-25.0 (Normal)	Unmarried	Graduate/above	Unemployed	Low	Urban	with family	Non-smoker	Heterosexual	None	No	3	3	3	3	3	3	3	2	3
18-25	18.5-25.0 (Normal)	Unmarried	Graduate/above	Unemployed	Low	Urban	With family	Non-smoker	Heterosexual	None	No	3	3	3	3	3	3	3	2	3
26-35	18.5-25.0 (Normal)	Unmarried	Higher secondary	Service	Low	Urban	With family	Non-smoker	Heterosexual	None	Yes	2	2	3	3	2	3	1	2	3
26-35	18.5-25.0 (Normal)	Married	Graduate/above	Service	Low	Urban	With family	Non-smoker	Heterosexual	One	No	3	3	3	3	3	3	1	2	3
26-35	Below 18.5 (CED)	Unmarried	Higher secondary	Service	Low	Urban	with family	Non-smoker	Heterosexual	None	Yes	3	3	3	3	3	3	1	3	3
18-25	18.5-25.0 (Normal)	Unmarried	Higher secondary	Student	Low	Urban	With family	Non-smoker	Heterosexual	None	No	3	3	3	3	3	3	3	3	3
26-35	Above 25.0 (Obese)	Married	Primary	Business	Low	Urban	with family	Non-smoker	Heterosexual	One	No	3	3	3	3	3	3	3	3	3
26-35	Above 25.0 (Obese)	Married	Higher secondary	Business	Medium	Rural	With family	Smoker	Heterosexual	One	No	3	3	2	3	1	1	2	3	2
26-35	18.5-25.0 (Normal)	Married	Primary	Service	Low	Urban	with family	Smoker	Heterosexual	One	No	2	2	3	3	3	3	3	2	3
26-35	Above 25.0 (Obese)	Unmarried	Primary	Service	Low	Urban	with family	smoker	Heterosexual	None	No	3	3	3	3	3	3	3	2	3
26-35	Above 25.0 (Obese)	Married	Graduate/above	Service	Low	Urban	Without family	Non-smoker	Heterosexual	One	No	2	2	3	2	2	2	2	1	2
18-25	18.5-25.0 (Normal)	Unmarried	Higher secondary	Student	Low	Urban	with family	Non-smoker	Heterosexual	None	No	3	3	3	3	3	3	3	3	3
26-35	18.5-25.0 (Normal)	Unmarried	Primary	Service	Low	Urban	with family	Non-smoker	Heterosexual	None	Yes	2	2	3	3	3	3	3	2	3
18-25	18.5-25.0 (Normal)	Unmarried	Secondary	Service	Low	Rural	With family	Non-smoker	Heterosexual	None	No	2	2	3	3	3	3	3	2	3
26-35	Above 25.0 (Obese)	Married	Graduate/above	Service	Low	Urban	with family	Non-smoker	Heterosexual	One	No	2	2	3	3	3	3	3	1	3
36-45	Above 25.0 (Obese)	Married	Primary	Service	Low	Urban	With family	Smoker	Heterosexual	One	No	2	2	3	3	2	3	2	2	2
26-35	18.5-25.0 (Normal)	Married	Graduate/above	Others	Low	Urban	With family	Non-smoker	Heterosexual	One	No	3	3	3	3	3	3	3	2	3
26-35	Above 25.0 (Obese)	Unmarried	Higher secondary	Unemployed	Low	Urban	with family	Non-smoker	Heterosexual	None	No	3	3	3	3	3	3	3	2	3
18-25	18.5-25.0 (Normal)	Unmarried	Higher secondary	Student	Low	Urban	With family	Non-smoker	Heterosexual	None	No	3	3	3	3	3	3	3	1	3
26-35	18.5-25.0 (Normal)	Married	Higher secondary	Business	Low	Urban	With family	Non-smoker	Heterosexual	One	No	3	3	3	3	3	3	3	3	3
18-25	Above 25.0 (Obese)	Married	Higher secondary	Service	Low	Urban	with family	Non-smoker	Heterosexual	One	No	2	2	3	2	2	3	3	1	3
18-25	18.5-25.0 (Normal)	Unmarried	Higher secondary	Student	Low	Urban	With family	Non-smoker	Heterosexual	None	No	3	3	3	3	3	3	3	1	3
36-45	18.5-25.0 (Normal)	Married	Higher secondary	Service	Low	Urban	With family	Non-smoker	Heterosexual	None	No	3	3	3	3	3	3	3	3	3
18-25	18.5-25.0 (Normal)	Unmarried	Higher secondary	Service	Low	Rural	With family	Non-smoker	Heterosexual	None	No	3	3	3	3	3	3	3	3	3
26-35	18.5-25.0 (Normal)	Unmarried	Secondary	Self employed	Low	Urban	with family	Smoker	Heterosexual	None	No	3	3	3	3	3	3	3	2	3
26-35	Above 25.0 (Obese)	Married	Secondary	Business	Low	Urban	With family	smoker	Heterosexual	One	No	3	3	3	3	3	3	3	2	3
26-35	Above 25.0 (Obese)	Married	Secondary	Business	Low	Urban	With family	Smoker	Heterosexual	None	No	3	3	3	3	3	3	3	2	2
26-35	Above 25.0 (Obese)	Married	Higher secondary	Service	Low	Urban	with family	Non-smoker	Heterosexual	One	No	3	3	3	3	3	3	3	2	3
26-35	Above 25.0 (Obese)	Others	Secondary	Business	Low	Urban	Without family	smoker	Heterosexual	More than one	No	2	2	3	3	3	3	2	2	2
26-35	Above 25.0 (Obese)	Married	Graduate/above	Student	Low	Urban	Without family	Smoker	Heterosexual	One	Yes	2	3	3	3	3	3	3	1	3
18-25	18.5-25.0 (Normal)	Unmarried	Graduate/above	Student	Low	urban	Without family	Non-smoker	Heterosexual	None	No	3	3	3	2	3	3	3	2	3
26-35	Below 18.5 (CED)	Unmarried	Higher secondary	Service	Low	Rural	Without family	Smoker	Heterosexual	None	No	3	3	3	3	3	3	3	3	3
18-25	18.5-25.0 (Normal)	Unmarried	Higher secondary	Student	Low	Urban	Without family	Non-smoker	Heterosexual	None	No	3	3	3	3	3	3	3	2	2
26-35	18.5-25.0 (Normal)	Married	Primary	Business	Low	Urban	With family	Non-smoker	Heterosexual	One	No	2	2	3	3	3	3	3	2	3
18-25	18.5-25.0 (Normal)	Unmarried	Higher secondary	Service	Low	Urban	With family	Non-smoker	Heterosexual	None	No	3	3	4	4	2	4	3	3	4
26-35	18.5-25.0 (Normal)	Unmarried	Graduate/above	Service	Low	Urban	With family	Non-smoker	Heterosexual	None	No	3	3	3	3	3	3	3	1	3
18-25	18.5-25.0 (Normal)	Unmarried	Graduate/above	Student	Low	Urban	Without family	Non-smoker	Heterosexual	None	Yes	2	3	3	3	3	3	4	4	4
18-25	18.5-25.0 (Normal)	Unmarried	Higher secondary	Student	Low	Urban	with family	smoker	Heterosexual	More than one	No	1	1	1	1	1	1	1	1	1
26-35	18.5-25.0 (Normal)	Married	Higher secondary	Service	Low	Rural	with family	Non-smoker	Heterosexual	One	Yes	3	3	3	3	3	3	3	3	3
18-25	Above 25.0 (Obese)	Unmarried	Graduate/above	Student	Low	Urban	with family	Non-smoker	Heterosexual	One	No	0	0	0	1	1	1	2	2	2
26-35	18.5-25.0 (Normal)	Unmarried	Graduate/above	Student	Medium	Urban	with family	Smoker	Heterosexual	None	No	2	3	3	3	3	3	3	2	3
26-35	18.5-25.0 (Normal)	Unmarried	Secondary	Service	Low	Urban	With family	Non-smoker	Heterosexual	None	No	3	3	3	4	4	4	2	1	3
18-25	Above 25.0 (Obese)	Unmarried	Graduate/above	Student	Low	Urban	with family	Non-smoker	Heterosexual	None	No	2	2	3	3	3	3	3	1	3
18-25	Below 18.5 (CED)	Unmarried	Graduate/above	Student	Low	urban	Without family	Non-smoker	Heterosexual	None	No	2	2	2	3	2	2	2	2	2
18-25	Below 18.5 (CED)	Unmarried	Higher secondary	Student	Low	Urban	Without family	Non-smoker	Heterosexual	None	No	3	3	3	3	3	4	3	2	2
18-25	18.5-25.0 (Normal)	Married	Graduate/above	Student	Low	Rural	with family	Non-smoker	Heterosexual	None	No	3	3	3	3	3	3	3	3	3
18-25	18.5-25.0 (Normal)	Married	Higher secondary	Student	Low	Urban	With family	Non-smoker	Heterosexual	None	No	2	2	3	2	3	4	3	1	2
18-25	18.5-25.0 (Normal)	Unmarried	Graduate/above	Student	Low	Urban	Without family	Smoker	Heterosexual	One	Yes	3	1	3	3	3	4	3	3	3
26-35	18.5-25.0 (Normal)	Unmarried	Graduate/above	Student	Low	urban	Without family	Smoker	Heterosexual	One	No	3	1	3	3	3	4	3	3	3
26-35	18.5-25.0 (Normal)	Married	Secondary	Business	Low	Urban	Without family	Smoker	Heterosexual	One	No	3	3	3	3	3	3	3	1	1
18-25	18.5-25.0 (Normal)	Unmarried	Higher secondary	Service	Low	Rural	with family	Non-smoker	Heterosexual	None	No	2	2	2	2	3	3	3	1	2
18-25	18.5-25.0 (Normal)	Married	Higher secondary	Student	Low	Rural	With family	Non-smoker	Heterosexual	One	No	3	2	3	3	1	1	1	2	2
36-45	18.5-25.0 (Normal)	Married	Secondary	Business	Low	Rural	with family	Non-smoker	Heterosexual	One	No	2	2	2	2	2	3	3	1	2
18-25	18.5-25.0 (Normal)	Unmarried	Higher secondary	Student	Low	Rural	With family	Non-smoker	Heterosexual	One	No	3	2	2	2	1	1	1	2	2
18-25	18.5-25.0 (Normal)	Unmarried	Higher secondary	Service	Low	Rural	with family	smoker	Heterosexual	None	No	2	2	2	2	2	3	3	1	3
36-45	18.5-25.0 (Normal)	Married	Secondary	Business	Low	Rural	With family	Non-smoker	Heterosexual	One	No	3	3	3	3	3	4	3	1	3
18-25	18.5-25.0 (Normal)	Unmarried	Higher secondary	Service	Low	Urban	Without family	Smoker	Heterosexual	None	Yes	3	3	3	3	3	3	3	2	3
26-35	18.5-25.0 (Normal)	Married	Higher secondary	Service	Low	Urban	With family	Non-smoker	Heterosexual	One	No	2	2	3	3	2	3	3	3	3
26-35	18.5-25.0 (Normal)	Married	Secondary	Service	Low	Rural	With family	Non-smoker	Heterosexual	One	No	4	1	1	2	3	2	1	2	2
26-35	Above 25.0 (Obese)	Married	Primary	Business	Low	Urban	With family	Smoker	Heterosexual	One	No	2	2	3	3	2	3	3	1	3
26-35	Above 25.0 (Obese)	Married	Graduate/above	Service	Low	Urban	With family	Non-smoker	Heterosexual	One	No	1	1	1	1	1	3	1	1	1
26-35	18.5-25.0 (Normal)	Unmarried	Primary	Service	Low	urban	with family	smoker	Heterosexual	None	No	3	3	3	3	3	3	3	3	3
36-45	18.5-25.0 (Normal)	Married	Illiterate	Others	Low	Rural	With family	Smoker	Heterosexual	One	No	3	2	1	3	1	2	1	2	1
18-25	18.5-25.0 (Normal)	Unmarried	Secondary	Service	Low	Urban	with family	smoker	Heterosexual	None	No	2	2	3	3	2	3	3	2	3
26-35	18.5-25.0 (Normal)	Unmarried	Higher secondary	Self employed	Low	Urban	Without family	smoker	Heterosexual	None	No	2	2	3	3	2	3	3	3	3
26-35	Above 25.0 (Obese)	Married	Higher secondary	Business	Low	Rural	with family	smoker	Heterosexual	One	No	3	3	3	3	3	3	3	2	3
18-25	18.5-25.0 (Normal)	Unmarried	Secondary	Service	Low	Urban	with family	Non-smoker	Heterosexual	None	No	3	3	3	3	3	3	3	3	3
26-35	Above 25.0 (Obese)	Married	Higher secondary	Service	Low	Urban	with family	smoker	Heterosexual	One	No	2	2	3	3	2	3	3	1	3
26-35	18.5-25.0 (Normal)	Married	Graduate/above	Business	Low	Urban	with family	Non-smoker	Heterosexual	One	No	2	2	3	3	2	3	3	1	3
26-35	18.5-25.0 (Normal)	Married	Higher secondary	Business	Low	Urban	With family	Smoker	Heterosexual	One	No	2	2	3	3	2	3	3	1	1
26-35	18.5-25.0 (Normal)	Unmarried	Higher secondary	Service	Low	Urban	With family	Smoker	Heterosexual	None	No	2	2	3	3	2	3	3	3	3
18-25	18.5-25.0 (Normal)	Unmarried	Secondary	Service	Low	Urban	with family	smoker	Heterosexual	None	No	2	2	3	3	2	3	3	1	3
18-25	18.5-25.0 (Normal)	Unmarried	Higher secondary	Student	Low	Urban	with family	Non-smoker	Heterosexual	None	No	3	3	3	3	3	3	3	1	3
18-25	18.5-25.0 (Normal)	Unmarried	Secondary	Student	Low	Rural	With family	Non-smoker	Heterosexual	None	No	1	2	1	2	3	3	2	1	2
36-45	18.5-25.0 (Normal)	Married	Secondary	Business	Low	Urban	with family	Non-smoker	Heterosexual	One	No	3	3	3	3	3	3	3	1	3
18-25	18.5-25.0 (Normal)	Unmarried	Secondary	Service	Low	Urban	Without family	Non-smoker	Heterosexual	None	No	2	2	2	2	2	2	2	2	2
26-35	18.5-25.0 (Normal)	Married	Secondary	Business	Low	Urban	with family	Smoker	Heterosexual	One	No	2	2	3	3	2	3	3	2	3
26-35	18.5-25.0 (Normal)	Married	Higher secondary	Service	Low	Urban	With family	Non-smoker	Heterosexual	One	No	3	3	3	3	2	3	3	1	3
18-25	18.5-25.0 (Normal)	Unmarried	Higher secondary	Student	Low	Urban	With family	Non-smoker	Heterosexual	None	No	3	1	3	3	1	3	3	3	3
26-35	Above 25.0 (Obese)	Married	Graduate/above	Service	Low	Rural	With family	Non-smoker	Heterosexual	One	No	3	3	3	3	3	3	3	1	3
18-25	18.5-25.0 (Normal)	Unmarried	Higher secondary	Student	Low	Urban	With family	Smoker	Heterosexual	None	No	3	3	3	3	2	3	3	2	3
26-35	Above 25.0 (Obese)	Unmarried	Higher secondary	Business	Low	Urban	With family	Non-smoker	Heterosexual	None	No	3	3	3	3	3	3	3	3	3
26-35	18.5-25.0 (Normal)	Unmarried	Secondary	Business	Low	Urban	with family	smoker	Heterosexual	None	No	3	3	3	3	3	3	3	3	3
26-35	18.5-25.0 (Normal)	Unmarried	Illiterate	Self employed	Low	Urban	With family	Smoker	Heterosexual	More than one	No	3	3	2	3	3	3	3	1	3
26-35	18.5-25.0 (Normal)	Married	Graduate/above	Service	Medium	Rural	With family	Smoker	Heterosexual	One	No	2	3	2	3	3	2	3	3	2
26-35	18.5-25.0 (Normal)	Unmarried	Higher secondary	Student	Low	Urban	With family	Non-smoker	Heterosexual	None	No	2	2	3	3	2	3	3	2	3
26-35	18.5-25.0 (Normal)	Married	Higher secondary	Self employed	Low	Urban	With family	Non-smoker	Heterosexual	One	No	2	3	3	3	3	3	3	2	3
18-25	18.5-25.0 (Normal)	Unmarried	Higher secondary	Self employed	Low	Urban	with family	Non-smoker	Heterosexual	None	Yes	3	3	3	3	2	3	3	1	3
26-35	18.5-25.0 (Normal)	Unmarried	Higher secondary	Service	Low	Rural	Without family	Non-smoker	Heterosexual	None	No	3	3	3	3	3	3	3	3	3
26-35	18.5-25.0 (Normal)	Unmarried	Graduate/above	Service	Low	Urban	Without family	Non-smoker	Heterosexual	None	No	3	3	3	3	3	3	4	4	4
26-35	18.5-25.0 (Normal)	Married	Higher secondary	Business	Low	Urban	With family	Non-smoker	Heterosexual	One	No	3	3	3	3	2	3	3	1	3
18-25	18.5-25.0 (Normal)	Unmarried	Higher secondary	Student	Low	Urban	with family	Non-smoker	Heterosexual	None	No	3	3	3	3	3	3	3	2	3
26-35	Above 25.0 (Obese)	Unmarried	Higher secondary	Service	Low	Urban	With family	Smoker	Heterosexual	None	No	2	3	3	3	3	3	3	2	3
18-25	18.5-25.0 (Normal)	Unmarried	Higher secondary	Student	Low	Urban	with family	Smoker	Heterosexual	None	No	3	3	3	3	3	3	3	1	3
18-25	Above 25.0 (Obese)	Unmarried	Higher secondary	Unemployed	Low	Rural	with family	Non-smoker	Heterosexual	None	Yes	3	3	3	3	3	3	3	3	3
26-35	Above 25.0 (Obese)	Married	Primary	Business	Low	Urban	with family	Smoker	Heterosexual	One	No	3	3	3	1	1	1	3	3	3
26-35	18.5-25.0 (Normal)	Unmarried	Higher secondary	Self employed	Low	Urban	with family	smoker	Heterosexual	None	No	2	2	3	3	2	3	3	1	1
26-35	Above 25.0 (Obese)	Married	Graduate/above	Self employed	Low	Urban	with family	smoker	Heterosexual	None	No	2	2	3	3	2	3	3	1	3
26-35	18.5-25.0 (Normal)	Married	Graduate/above	Self employed	Low	Rural	Without family	Non-smoker	Heterosexual	One	No	3	3	3	3	3	3	3	3	3
26-35	Above 25.0 (Obese)	Married	Graduate/above	Service	Low	Urban	with family	Non-smoker	Heterosexual	None	No	2	2	3	3	2	3	3	1	3
26-35	18.5-25.0 (Normal)	Married	Primary	Business	Low	Urban	With family	Smoker	Heterosexual	One	No	3	3	3	3	3	3	3	1	3
26-35	18.5-25.0 (Normal)	Unmarried	Graduate/above	Business	Low	Urban	With family	Non-smoker	Heterosexual	None	Yes	3	3	3	3	3	3	3	3	3
26-35	18.5-25.0 (Normal)	Married	Higher secondary	Service	Low	Rural	With family	Non-smoker	Heterosexual	One	No	3	3	2	3	3	2	3	2	2
36-45	Above 25.0 (Obese)	Married	Graduate/above	Service	Medium	Urban	with family	Non-smoker	Heterosexual	One	No	3	3	3	3	3	3	3	3	3
18-25	18.5-25.0 (Normal)	Unmarried	Higher secondary	Service	Low	Urban	with family	Non-smoker	Heterosexual	None	No	3	3	3	3	3	3	3	3	3
36-45	Below 18.5 (CED)	Married	Primary	Self employed	Low	Urban	With family	Smoker	Heterosexual	One	No	3	3	3	3	3	3	3	3	3
36-45	18.5-25.0 (Normal)	Unmarried	Illiterate	Self employed	Low	Urban	Without family	Smoker	Heterosexual	None	No	3	3	3	3	2	3	2	2	2
26-35	18.5-25.0 (Normal)	Unmarried	Higher secondary	Self employed	Low	Urban	with family	smoker	Heterosexual	None	No	2	2	3	3	2	3	3	3	3
26-35	18.5-25.0 (Normal)	Unmarried	Higher secondary	Business	Low	Urban	With family	Smoker	Heterosexual	One	No	3	2	3	3	2	3	3	3	3
26-35	18.5-25.0 (Normal)	Married	Graduate/above	Service	Low	Urban	With family	Non-smoker	Heterosexual	One	Yes	3	3	3	3	3	3	3	3	3
36-45	18.5-25.0 (Normal)	Married	Primary	Business	Low	Urban	With family	Smoker	Heterosexual	One	Yes	3	3	3	3	3	3	3	3	3
26-35	18.5-25.0 (Normal)	Unmarried	Secondary	Self employed	Low	Urban	with family	smoker	Heterosexual	None	No	3	3	3	3	3	3	3	3	3
26-35	18.5-25.0 (Normal)	Married	Graduate/above	Service	Low	Urban	With family	Non-smoker	Heterosexual	One	Yes	2	2	3	2	2	2	3	3	3
26-35	18.5-25.0 (Normal)	Unmarried	Higher secondary	Student	Low	Rural	With family	Non-smoker	Heterosexual	None	No	3	4	4	4	4	4	3	1	3
18-25	18.5-25.0 (Normal)	Unmarried	Secondary	Service	Low	Urban	With family	Non-smoker	Heterosexual	None	No	3	3	3	3	3	3	3	3	3
26-35	18.5-25.0 (Normal)	Married	Graduate/above	Student	Low	Urban	With family	Non-smoker	Heterosexual	One	No	4	3	3	3	3	3	3	3	4
18-25	18.5-25.0 (Normal)	Unmarried	Illiterate	Self employed	Low	Urban	Without family	Non-smoker	Heterosexual	More than one	No	3	3	3	3	2	3	3	2	3
26-35	Above 25.0 (Obese)	Unmarried	Secondary	Service	Low	urban	with family	Smoker	Heterosexual	None	No	3	3	3	3	3	3	3	3	3
26-35	18.5-25.0 (Normal)	Married	Higher secondary	Service	Low	Rural	With family	Smoker	Heterosexual	None	No	3	3	3	3	3	4	3	3	3
26-35	18.5-25.0 (Normal)	Unmarried	Higher secondary	Business	Low	Urban	with family	Non-smoker	Heterosexual	None	No	3	3	3	3	3	3	3	1	3
26-35	18.5-25.0 (Normal)	Unmarried	Higher secondary	Business	Low	Urban	with family	Non-smoker	Heterosexual	None	No	3	3	3	3	3	3	3	3	3
18-25	18.5-25.0 (Normal)	Unmarried	Higher secondary	Service	Low	Rural	With family	Non-smoker	Heterosexual	None	No	3	3	3	3	3	3	3	3	3
18-25	18.5-25.0 (Normal)	Married	Secondary	Business	Low	Urban	With family	Smoker	Heterosexual	One	No	3	1	2	2	2	2	3	2	1
18-25	18.5-25.0 (Normal)	Unmarried	Graduate/above	Student	Low	Urban	Without family	Non-smoker	Heterosexual	None	No	3	3	3	3	3	3	3	1	3
18-25	18.5-25.0 (Normal)	Unmarried	Graduate/above	Student	Low	Urban	Without family	Non-smoker	Heterosexual	None	Yes	3	3	3	3	3	4	3	2	3
18-25	18.5-25.0 (Normal)	Unmarried	Graduate/above	Student	Low	Urban	Without family	Non-smoker	Heterosexual	None	No	3	3	3	3	3	3	3	3	3
18-25	18.5-25.0 (Normal)	Unmarried	Graduate/above	Student	Low	Urban	With family	Non-smoker	Heterosexual	None	No	3	3	3	3	3	3	3	2	3
18-25	18.5-25.0 (Normal)	Unmarried	Graduate/above	Student	High	Urban	Without family	Non-smoker	Heterosexual	None	Yes	4	3	4	4	4	3	4	3	4
18-25	Above 25.0 (Obese)	Unmarried	Graduate/above	Student	Low	Urban	With family	Non-smoker	Heterosexual	More than one	No	3	3	4	2	2	4	2	2	2
26-35	18.5-25.0 (Normal)	Unmarried	Graduate/above	Student	Low	Urban	With family	Non-smoker	Heterosexual	None	Yes	3	3	3	3	3	4	3	1	3
26-35	18.5-25.0 (Normal)	Unmarried	Higher secondary	Service	Low	Rural	With family	Smoker	Heterosexual	None	No	3	3	3	3	3	3	3	3	3
26-35	18.5-25.0 (Normal)	Married	Secondary	Business	Low	Rural	With family	Smoker	Heterosexual	One	No	4	1	2	2	2	2	2	2	1
26-35	18.5-25.0 (Normal)	Unmarried	Graduate/above	Service	Medium	Urban	Without family	Non-smoker	Heterosexual	None	No	4	3	3	3	3	3	2	2	4
18-25	Above 25.0 (Obese)	Unmarried	Graduate/above	Service	Low	Urban	With family	Smoker	Heterosexual	None	Yes	3	3	3	3	3	3	3	1	3
26-35	18.5-25.0 (Normal)	Unmarried	Graduate/above	Service	Medium	Urban	Without family	Non-smoker	Heterosexual	None	No	3	3	3	3	3	4	3	3	3
18-25	Below 18.5 (CED)	Unmarried	Higher secondary	Student	Low	Rural	With family	Non-smoker	Heterosexual	None	Yes	0	1	0	3	0	4	1	1	1
26-35	18.5-25.0 (Normal)	Unmarried	Graduate/above	Self employed	Low	Rural	With family	Non-smoker	Heterosexual	None	No	3	3	3	3	3	3	3	3	3
18-25	Below 18.5 (CED)	Unmarried	Illiterate	Business	Low	Urban	Without family	Smoker	Heterosexual	None	No	3	3	3	3	3	3	3	2	3
26-35	18.5-25.0 (Normal)	Unmarried	Graduate/above	Service	Low	Urban	Without family	Non-smoker	Heterosexual	None	No	2	2	3	4	4	4	3	2	3
18-25	18.5-25.0 (Normal)	Unmarried	Graduate/above	Service	Low	Urban	With family	Non-smoker	Heterosexual	None	No	3	2	1	1	2	3	2	3	0
18-25	18.5-25.0 (Normal)	Unmarried	Higher secondary	Service	Low	Rural	With family	Non-smoker	Heterosexual	None	Yes	2	2	2	2	2	2	2	2	2
18-25	Above 25.0 (Obese)	Unmarried	Higher secondary	Others	Low	Rural	With family	Non-smoker	Heterosexual	None	No	3	2	3	2	2	1	3	2	2
18-25	18.5-25.0 (Normal)	Unmarried	Graduate/above	Student	Low	Rural	With family	Non-smoker	Heterosexual	None	Yes	4	3	4	4	4	3	3	3	3
26-35	Above 25.0 (Obese)	Unmarried	Graduate/above	Service	Low	Urban	Without family	Non-smoker	Heterosexual	None	Yes	3	3	3	3	3	3	3	3	3
18-25	Above 25.0 (Obese)	Unmarried	Graduate/above	Student	Low	Urban	With family	Non-smoker	Heterosexual	None	Yes	2	2	2	2	2	3	2	2	2
18-25	Above 25.0 (Obese)	Married	Illiterate	Others	Low	Rural	With family	Non-smoker	Heterosexual	One	No	3	3	3	3	3	2	2	2	2
18-25	18.5-25.0 (Normal)	Unmarried	Higher secondary	Student	Medium	Rural	With family	Non-smoker	Heterosexual	None	No	3	3	3	3	3	4	3	3	3
18-25	18.5-25.0 (Normal)	Married	Secondary	Unemployed	Low	Rural	With family	Non-smoker	Heterosexual	One	No	3	1	2	1	2	3	2	2	2
26-35	18.5-25.0 (Normal)	Unmarried	Graduate/above	Student	Low	Urban	With family	Non-smoker	Heterosexual	None	Yes	4	3	3	3	4	4	3	2	3
26-35	18.5-25.0 (Normal)	Married	Higher secondary	Service	Low	Urban	Without family	Non-smoker	Heterosexual	One	No	3	3	3	3	3	3	3	3	3
18-25	18.5-25.0 (Normal)	Unmarried	Graduate/above	Service	Low	Urban	Without family	Smoker	Heterosexual	None	No	3	3	3	3	3	3	3	3	3
18-25	18.5-25.0 (Normal)	Married	Graduate/above	Unemployed	Low	Urban	With family	Non-smoker	Heterosexual	One	No	2	2	3	3	3	3	3	3	3
18-25	18.5-25.0 (Normal)	Married	Secondary	Student	Low	Rural	With family	Smoker	Heterosexual	One	No	1	2	2	2	1	3	2	1	1
18-25	Above 25.0 (Obese)	Unmarried	Graduate/above	Student	Low	Urban	With family	Non-smoker	Heterosexual	None	Yes	3	2	3	3	3	1	2	2	2
26-35	Below 18.5 (CED)	Unmarried	Graduate/above	Service	Low	Rural	Without family	Non-smoker	Heterosexual	None	No	2	2	3	3	3	4	3	3	3
26-35	Below 18.5 (CED)	Unmarried	Higher secondary	Service	Low	Rural	With family	Non-smoker	Heterosexual	None	No	3	3	3	3	3	3	3	3	3
18-25	18.5-25.0 (Normal)	Unmarried	Graduate/above	Student	Low	Rural	With family	Non-smoker	Heterosexual	None	No	3	3	3	3	3	3	3	3	3
18-25	Above 25.0 (Obese)	Unmarried	Graduate/above	Service	High	Urban	Without family	Non-smoker	Heterosexual	None	Yes	1	3	2	2	2	4	4	4	2
18-25	18.5-25.0 (Normal)	Unmarried	Graduate/above	Unemployed	Low	Urban	With family	Non-smoker	Heterosexual	None	Yes	1	2	3	1	2	3	0	2	3
18-25	Above 25.0 (Obese)	Unmarried	Graduate/above	Unemployed	Low	Urban	With family	Non-smoker	Heterosexual	None	Yes	3	4	4	3	3	4	3	3	3
18-25	18.5-25.0 (Normal)	Unmarried	Graduate/above	Business	Low	Urban	Without family	Smoker	Heterosexual	None	Yes	2	2	3	2	2	4	3	2	2
26-35	Above 25.0 (Obese)	Unmarried	Graduate/above	Others	Low	Urban	With family	Non-smoker	Heterosexual	None	Yes	3	3	3	3	3	3	3	3	3
18-25	18.5-25.0 (Normal)	Unmarried	Secondary	Service	Low	Rural	Without family	Non-smoker	Heterosexual	None	No	3	3	3	3	3	3	3	3	3
18-25	Below 18.5 (CED)	Unmarried	Graduate/above	Self employed	Low	Urban	Without family	Smoker	Heterosexual	None	Yes	3	3	3	2	3	3	3	4	3
18-25	Above 25.0 (Obese)	Unmarried	Graduate/above	Service	Low	Urban	With family	Non-smoker	Heterosexual	None	No	2	2	3	3	2	3	3	1	3
18-25	Below 18.5 (CED)	Unmarried	Higher secondary	Service	Low	Rural	Without family	Non-smoker	Heterosexual	None	No	3	3	3	3	3	3	3	3	3
26-35	18.5-25.0 (Normal)	Unmarried	Graduate/above	Service	High	Urban	With family	Non-smoker	Heterosexual	None	No	3	2	3	3	3	3	2	1	2
18-25	Above 25.0 (Obese)	Married	Primary	Self employed	Low	Urban	Without family	Non-smoker	Heterosexual	None	No	3	3	3	3	3	3	3	2	3
18-25	Above 25.0 (Obese)	Unmarried	Graduate/above	Student	Low	Urban	With family	Smoker	Heterosexual	None	No	2	2	3	3	2	3	2	1	3
18-25	Above 25.0 (Obese)	Unmarried	Higher secondary	Business	Low	Urban	Without family	Smoker	Heterosexual	None	Yes	3	3	3	4	3	4	3	2	2
18-25	18.5-25.0 (Normal)	Unmarried	Graduate/above	Student	Low	Rural	With family	Non-smoker	Heterosexual	None	Yes	3	3	3	3	3	3	3	1	3
18-25	18.5-25.0 (Normal)	Unmarried	Graduate/above	Student	Medium	Urban	Without family	Non-smoker	Heterosexual	None	No	4	4	4	3	2	4	2	1	4
18-25	Below 18.5 (CED)	Unmarried	Higher secondary	Student	Low	Rural	With family	Non-smoker	Heterosexual	None	No	3	3	3	3	3	3	3	3	3
26-35	Below 18.5 (CED)	Unmarried	Higher secondary	Business	Low	Urban	With family	Smoker	Heterosexual	None	Yes	3	3	3	2	2	4	2	2	2
26-35	18.5-25.0 (Normal)	Unmarried	Higher secondary	Student	Low	Urban	Without family	Smoker	Heterosexual	None	No	3	3	3	3	3	3	3	4	3
26-35	18.5-25.0 (Normal)	Unmarried	Higher secondary	Business	Low	Urban	With family	Smoker	Heterosexual	None	No	3	3	3	3	3	3	3	1	3
18-25	18.5-25.0 (Normal)	Unmarried	Graduate/above	Student	Low	Urban	Without family	Non-smoker	Heterosexual	None	Yes	2	2	2	2	2	2	2	2	2
26-35	18.5-25.0 (Normal)	Married	Higher secondary	Service	Low	Rural	Without family	Smoker	Heterosexual	None	No	3	3	3	3	3	3	3	3	3
18-25	Above 25.0 (Obese)	Unmarried	Graduate/above	Student	Low	Urban	Without family	Non-smoker	Heterosexual	None	No	2	4	3	3	3	3	0	1	3
18-25	18.5-25.0 (Normal)	Unmarried	Secondary	Unemployed	Low	Rural	With family	Smoker	Heterosexual	None	No	3	3	3	3	3	3	2	3	3
26-35	18.5-25.0 (Normal)	Married	Primary	Service	Low	Rural	With family	Smoker	Heterosexual	One	No	3	3	3	3	3	3	3	3	3
18-25	Below 18.5 (CED)	Unmarried	Higher secondary	Student	Low	Rural	With family	Non-smoker	Heterosexual	None	Yes	4	4	4	4	4	4	4	4	4
18-25	Below 18.5 (CED)	Unmarried	Graduate/above	Unemployed	Low	Rural	With family	Non-smoker	Heterosexual	None	Yes	3	2	3	3	3	3	3	3	3
26-35	18.5-25.0 (Normal)	Unmarried	Graduate/above	Student	Low	Urban	Without family	Non-smoker	Heterosexual	None	No	3	2	2	2	3	4	3	3	3
18-25	Below 18.5 (CED)	Unmarried	Higher secondary	Service	Low	Rural	With family	Non-smoker	Heterosexual	None	Yes	3	2	3	3	3	2	2	3	3
18-25	18.5-25.0 (Normal)	Unmarried	Graduate/above	Student	Low	Urban	With family	Non-smoker	Heterosexual	None	Yes	3	3	3	3	3	3	2	2	3
18-25	Above 25.0 (Obese)	Unmarried	Higher secondary	Student	Low	Rural	With family	Smoker	Heterosexual	None	Yes	2	2	2	2	2	2	2	2	2
18-25	18.5-25.0 (Normal)	Unmarried	Graduate/above	Student	Low	Urban	With family	Smoker	Bisexual	None	No	3	3	3	3	3	3	3	3	3
26-35	Above 25.0 (Obese)	Married	Graduate/above	Student	Low	Urban	With family	Non-smoker	Heterosexual	More than one	No	4	3	4	3	3	3	3	3	3
18-25	Above 25.0 (Obese)	Unmarried	Graduate/above	Student	Low	Rural	With family	Smoker	Heterosexual	None	No	3	3	3	3	3	3	2	3	3
18-25	18.5-25.0 (Normal)	Unmarried	Secondary	Student	Low	Urban	Without family	Smoker	Heterosexual	None	No	2	2	3	3	3	4	3	2	3
18-25	18.5-25.0 (Normal)	Unmarried	Secondary	Student	Low	Rural	With family	Non-smoker	Heterosexual	None	Yes	2	2	2	2	2	2	2	2	2
18-25	18.5-25.0 (Normal)	Unmarried	Higher secondary	Student	Low	Urban	With family	Non-smoker	Heterosexual	None	No	2	2	2	2	2	2	2	2	2
18-25	18.5-25.0 (Normal)	Unmarried	Graduate/above	Student	Low	Urban	With family	Non-smoker	Heterosexual	None	No	3	3	3	3	3	4	2	2	3
18-25	18.5-25.0 (Normal)	Unmarried	Higher secondary	Student	Low	Urban	With family	Non-smoker	Heterosexual	None	No	3	3	3	3	2	3	3	2	3
18-25	18.5-25.0 (Normal)	Unmarried	Higher secondary	Service	Low	Urban	With family	Non-smoker	Heterosexual	None	No	2	2	3	2	2	3	1	1	1
18-25	Above 25.0 (Obese)	Unmarried	Graduate/above	Service	Low	Urban	With family	Smoker	Heterosexual	None	Yes	3	2	2	2	2	3	2	2	2
18-25	18.5-25.0 (Normal)	Unmarried	Graduate/above	Unemployed	Low	Rural	With family	Smoker	Heterosexual	None	Yes	3	3	4	4	4	4	4	4	4
18-25	Above 25.0 (Obese)	Unmarried	Graduate/above	Student	Low	Urban	With family	Non-smoker	Heterosexual	None	No	2	2	3	4	2	4	4	4	3
18-25	18.5-25.0 (Normal)	Unmarried	Graduate/above	Student	Low	Urban	With family	Non-smoker	Heterosexual	None	Yes	3	3	3	2	3	4	2	1	2
18-25	18.5-25.0 (Normal)	Unmarried	Graduate/above	Student	Low	Urban	Without family	Non-smoker	Heterosexual	None	No	4	3	3	3	3	4	2	2	3
18-25	18.5-25.0 (Normal)	Unmarried	Graduate/above	Student	Medium	Urban	With family	Non-smoker	Heterosexual	None	Yes	2	2	3	3	3	4	2	2	2
18-25	Above 25.0 (Obese)	Unmarried	Graduate/above	Student	Low	Urban	With family	Non-smoker	Heterosexual	None	No	3	3	3	3	3	3	3	3	3
18-25	Above 25.0 (Obese)	Unmarried	Higher secondary	Student	Low	Urban	With family	Non-smoker	Heterosexual	None	Yes	0	0	0	0	0	3	0	0	1
18-25	18.5-25.0 (Normal)	Unmarried	Graduate/above	Student	Low	Urban	Without family	Non-smoker	Heterosexual	None	Yes	2	2	3	2	2	3	2	2	2
18-25	18.5-25.0 (Normal)	Unmarried	Secondary	Others	Low	Urban	With family	Non-smoker	Heterosexual	None	No	2	2	2	1	2	2	1	1	1
18-25	Above 25.0 (Obese)	Unmarried	Graduate/above	Service	Low	Urban	With family	Smoker	Heterosexual	None	No	2	2	3	3	3	3	1	1	2
18-25	Above 25.0 (Obese)	Unmarried	Graduate/above	Student	Low	Urban	Without family	Non-smoker	Heterosexual	One	Yes	4	4	3	3	4	3	4	4	4
18-25	Above 25.0 (Obese)	Unmarried	Graduate/above	Student	Low	Urban	With family	Non-smoker	Heterosexual	None	Yes	2	3	3	3	3	4	2	2	2
18-25	Above 25.0 (Obese)	Unmarried	Graduate/above	Business	Low	Urban	Without family	Smoker	Heterosexual	None	No	3	3	3	3	3	4	3	3	3
18-25	Above 25.0 (Obese)	Unmarried	Graduate/above	Student	Low	Urban	With family	Non-smoker	Heterosexual	None	Yes	3	3	4	4	4	4	3	1	2
18-25	Above 25.0 (Obese)	Unmarried	Higher secondary	Student	Low	Urban	With family	Non-smoker	Heterosexual	None	No	2	2	3	3	2	3	2	1	3
18-25	Above 25.0 (Obese)	Unmarried	Higher secondary	Service	Low	Urban	With family	Non-smoker	Heterosexual	None	No	3	3	3	3	3	3	3	3	3
18-25	Above 25.0 (Obese)	Unmarried	Graduate/above	Student	Low	Urban	With family	Non-smoker	Heterosexual	None	Yes	3	3	3	3	3	3	3	3	2
18-25	Above 25.0 (Obese)	Unmarried	Graduate/above	Student	Low	Urban	With family	Non-smoker	Heterosexual	None	Yes	3	2	3	3	3	3	2	2	2
18-25	Below 18.5 (CED)	Unmarried	Secondary	Others	Low	Rural	With family	Smoker	Heterosexual	One	No	3	3	3	2	2	3	2	1	3
18-25	18.5-25.0 (Normal)	Unmarried	Graduate/above	Student	Low	Urban	Without family	Smoker	Heterosexual	One	Yes	4	3	3	3	3	3	3	3	3
18-25	18.5-25.0 (Normal)	Married	Higher secondary	Service	Low	Rural	Without family	Non-smoker	Heterosexual	One	Yes	2	2	2	2	2	2	2	2	2
18-25	Below 18.5 (CED)	Unmarried	Higher secondary	Student	Low	Urban	With family	Non-smoker	Heterosexual	None	No	3	3	3	4	4	4	3	3	3
18-25	18.5-25.0 (Normal)	Unmarried	Higher secondary	Student	Low	Urban	With family	Smoker	Heterosexual	None	Yes	4	3	3	3	3	4	3	3	3
18-25	18.5-25.0 (Normal)	Unmarried	Higher secondary	Business	Low	Urban	With family	Non-smoker	Heterosexual	None	No	2	2	3	3	2	4	2	2	2
26-35	Above 25.0 (Obese)	Unmarried	Graduate/above	Service	Low	Rural	Without family	Non-smoker	Heterosexual	None	Yes	3	3	3	3	4	4	3	3	3
18-25	18.5-25.0 (Normal)	Unmarried	Graduate/above	Service	Medium	Urban	With family	Non-smoker	Heterosexual	None	No	4	3	4	4	4	4	3	3	3
18-25	18.5-25.0 (Normal)	Unmarried	Graduate/above	Student	Low	Urban	With family	Non-smoker	Heterosexual	None	No	3	3	3	3	3	4	3	2	3
18-25	18.5-25.0 (Normal)	Married	Graduate/above	Student	Low	Urban	Without family	Non-smoker	Heterosexual	None	Yes	4	3	3	3	4	4	3	2	3
18-25	18.5-25.0 (Normal)	Unmarried	Graduate/above	Student	Low	Urban	Without family	Non-smoker	Heterosexual	None	Yes	3	3	3	3	3	3	3	2	3
18-25	Above 25.0 (Obese)	Unmarried	Graduate/above	Student	Low	Urban	Without family	Non-smoker	Heterosexual	None	Yes	3	3	3	3	3	4	3	3	4
18-25	18.5-25.0 (Normal)	Unmarried	Graduate/above	Student	Low	Urban	Without family	Non-smoker	Heterosexual	None	No	3	3	3	3	3	3	3	3	3
18-25	18.5-25.0 (Normal)	Unmarried	Graduate/above	Student	Low	Rural	Without family	Non-smoker	Heterosexual	None	Yes	3	3	3	3	3	3	4	3	3
26-35	Above 25.0 (Obese)	Unmarried	Higher secondary	Student	Low	Urban	With family	Non-smoker	Homosexual	None	No	0	0	0	0	0	4	3	3	4
18-25	18.5-25.0 (Normal)	Unmarried	Graduate/above	Student	Low	Urban	With family	Non-smoker	Heterosexual	None	No	4	4	4	4	4	4	3	3	3
18-25	18.5-25.0 (Normal)	Married	Graduate/above	Service	Low	Urban	Without family	Smoker	Heterosexual	One	Yes	3	0	4	4	4	4	4	4	4
18-25	Above 25.0 (Obese)	Unmarried	Graduate/above	Student	Low	Urban	With family	Smoker	Heterosexual	None	No	3	3	3	3	3	1	3	2	3
18-25	Above 25.0 (Obese)	Unmarried	Higher secondary	Business	Low	Urban	Without family	Non-smoker	Heterosexual	None	No	3	3	3	1	3	3	4	3	1
26-35	Above 25.0 (Obese)	Unmarried	Graduate/above	Business	Low	Urban	With family	Non-smoker	Heterosexual	None	Yes	2	3	3	3	3	3	3	2	3
18-25	18.5-25.0 (Normal)	Unmarried	Graduate/above	Student	Low	Urban	Without family	Non-smoker	Heterosexual	None	No	4	4	4	4	4	4	4	4	4
18-25	18.5-25.0 (Normal)	Unmarried	Graduate/above	Student	Medium	Urban	Without family	Non-smoker	Heterosexual	None	No	1	3	3	2	3	4	3	2	2
26-35	Above 25.0 (Obese)	Unmarried	Graduate/above	Service	Low	Urban	With family	Non-smoker	Heterosexual	None	Yes	3	2	3	4	3	3	3	3	2
18-25	18.5-25.0 (Normal)	Unmarried	Higher secondary	Student	Low	Rural	With family	Non-smoker	Heterosexual	None	Yes	3	3	3	3	2	3	2	3	3
18-25	18.5-25.0 (Normal)	Unmarried	Higher secondary	Student	Low	Urban	Without family	Non-smoker	Heterosexual	None	Yes	3	3	3	3	3	3	3	3	3
18-25	18.5-25.0 (Normal)	Unmarried	Graduate/above	Student	Low	Urban	Without family	Non-smoker	Heterosexual	None	Yes	3	3	3	4	3	3	4	3	4
18-25	18.5-25.0 (Normal)	Married	Graduate/above	Service	Low	Urban	With family	Smoker	Heterosexual	One	Yes	3	3	2	2	3	4	3	3	3
18-25	Above 25.0 (Obese)	Unmarried	Graduate/above	Unemployed	Low	Urban	With family	Smoker	Heterosexual	None	Yes	3	3	3	3	3	4	2	2	2
18-25	Above 25.0 (Obese)	Unmarried	Higher secondary	Student	Low	Rural	With family	Non-smoker	Heterosexual	None	Yes	4	4	4	4	4	4	2	2	2
26-35	Above 25.0 (Obese)	Married	Higher secondary	Business	Low	Rural	With family	Non-smoker	Heterosexual	One	No	3	3	4	3	3	4	3	2	4
18-25	18.5-25.0 (Normal)	Unmarried	Higher secondary	Student	Low	Urban	With family	Non-smoker	Heterosexual	None	Yes	4	2	2	2	3	3	2	0	2
18-25	18.5-25.0 (Normal)	Unmarried	Secondary	Business	Low	Urban	Without family	Smoker	Heterosexual	None	No	3	3	3	3	3	3	3	2	2
18-25	18.5-25.0 (Normal)	Unmarried	Graduate/above	Student	Low	Urban	Without family	Non-smoker	Heterosexual	None	No	3	3	0	3	3	3	3	3	3
18-25	Below 18.5 (CED)	Unmarried	Graduate/above	Student	Low	Rural	With family	Non-smoker	Heterosexual	None	No	3	3	3	3	3	3	2	1	3
18-25	18.5-25.0 (Normal)	Unmarried	Secondary	Student	Low	Rural	With family	Non-smoker	Heterosexual	One	No	3	1	1	2	3	3	3	2	2
18-25	18.5-25.0 (Normal)	Unmarried	Secondary	Business	Low	Urban	Without family	Smoker	Heterosexual	None	No	3	3	3	3	3	4	3	2	2
18-25	Below 18.5 (CED)	Unmarried	Secondary	Service	Low	Urban	With family	Smoker	Heterosexual	None	No	3	3	3	3	3	3	1	1	1
18-25	Below 18.5 (CED)	Unmarried	Higher secondary	Student	Low	Urban	With family	Non-smoker	Heterosexual	None	Yes	2	3	3	3	2	2	3	1	3
18-25	Below 18.5 (CED)	Unmarried	Higher secondary	Student	Low	Rural	With family	Non-smoker	Heterosexual	None	Yes	3	3	3	3	3	3	3	3	4
18-25	Below 18.5 (CED)	Unmarried	Graduate/above	Student	Low	Urban	Without family	Non-smoker	Heterosexual	None	Yes	3	3	3	4	3	4	3	3	3
18-25	Below 18.5 (CED)	Unmarried	Higher secondary	Student	Low	Urban	With family	Non-smoker	Heterosexual	None	Yes	3	3	3	3	2	3	3	3	4
18-25	Below 18.5 (CED)	Unmarried	Graduate/above	Student	Low	Urban	Without family	Non-smoker	Heterosexual	None	No	3	3	4	4	4	4	3	3	4
26-35	Below 18.5 (CED)	Unmarried	Graduate/above	Unemployed	Low	Urban	Without family	Non-smoker	Heterosexual	None	No	3	4	4	4	4	4	3	3	3
18-25	Below 18.5 (CED)	Unmarried	Graduate/above	Student	Low	Urban	With family	Non-smoker	Heterosexual	None	No	2	2	3	3	3	4	2	2	2
26-35	18.5-25.0 (Normal)	Married	Graduate/above	Unemployed	Low	Rural	With family	Non-smoker	Heterosexual	One	No	3	3	4	4	4	4	2	1	2
18-25	18.5-25.0 (Normal)	Unmarried	Graduate/above	Self employed	Low	Urban	With family	Non-smoker	Heterosexual	None	Yes	3	2	3	2	2	2	1	2	3
18-25	18.5-25.0 (Normal)	Unmarried	Graduate/above	Student	High	Urban	Without family	Non-smoker	Heterosexual	None	Yes	3	3	4	4	4	3	3	3	3
18-25	18.5-25.0 (Normal)	Unmarried	Graduate/above	Student	Low	Rural	Without family	Non-smoker	Heterosexual	None	Yes	2	2	2	2	2	2	2	2	2
18-25	18.5-25.0 (Normal)	Married	Graduate/above	Student	Low	Urban	Without family	Non-smoker	Heterosexual	One	No	3	3	3	3	3	3	3	2	2
26-35	18.5-25.0 (Normal)	Unmarried	Graduate/above	Student	Low	Urban	With family	Non-smoker	Heterosexual	None	No	3	3	3	3	3	4	4	4	4
18-25	18.5-25.0 (Normal)	Unmarried	Higher secondary	Student	Low	Urban	With family	Non-smoker	Heterosexual	None	Yes	3	3	3	3	2	4	3	3	3
18-25	18.5-25.0 (Normal)	Unmarried	Graduate/above	Self employed	Low	Urban	With family	Non-smoker	Heterosexual	None	Yes	3	3	2	3	3	3	2	3	3
26-35	18.5-25.0 (Normal)	Married	Graduate/above	Self employed	Low	Urban	Without family	Non-smoker	Heterosexual	One	No	2	2	2	2	2	2	2	2	2
18-25	18.5-25.0 (Normal)	Unmarried	Graduate/above	Student	Low	Urban	Without family	Non-smoker	Heterosexual	None	No	3	3	3	3	3	3	3	2	3
18-25	18.5-25.0 (Normal)	Unmarried	Graduate/above	Student	Low	Urban	With family	Non-smoker	Heterosexual	None	Yes	2	2	2	2	2	2	2	2	2
18-25	18.5-25.0 (Normal)	Unmarried	Higher secondary	Student	Medium	Urban	With family	Non-smoker	Heterosexual	None	No	2	3	2	3	1	4	2	2	3
18-25	18.5-25.0 (Normal)	Married	Graduate/above	Student	Low	Urban	With family	Non-smoker	Heterosexual	One	No	2	3	3	3	4	4	3	3	3
18-25	18.5-25.0 (Normal)	Married	Graduate/above	Student	Low	Urban	With family	Non-smoker	Heterosexual	One	No	3	3	3	3	3	3	3	3	3
18-25	18.5-25.0 (Normal)	Married	Graduate/above	Student	Low	Urban	With family	Non-smoker	Heterosexual	One	Yes	2	3	3	3	3	3	3	3	3
18-25	18.5-25.0 (Normal)	Unmarried	Graduate/above	Self employed	Low	Urban	With family	Non-smoker	Heterosexual	None	No	2	2	2	2	2	3	2	2	2
18-25	18.5-25.0 (Normal)	Unmarried	Graduate/above	Student	Low	Urban	Without family	Non-smoker	Heterosexual	None	Yes	3	4	4	4	4	4	3	1	3
18-25	18.5-25.0 (Normal)	Unmarried	Graduate/above	Service	Low	Urban	Without family	Non-smoker	Heterosexual	None	No	4	3	3	3	3	3	3	3	3
18-25	18.5-25.0 (Normal)	Unmarried	Graduate/above	Student	Low	Urban	Without family	Non-smoker	Heterosexual	None	No	3	3	3	3	3	4	4	3	4
18-25	18.5-25.0 (Normal)	Married	Higher secondary	Student	Low	Rural	With family	Non-smoker	Heterosexual	One	Yes	3	3	3	3	3	3	3	3	3
18-25	18.5-25.0 (Normal)	Unmarried	Higher secondary	Student	Low	Urban	With family	Non-smoker	Heterosexual	None	Yes	3	3	3	3	3	4	2	2	2
18-25	18.5-25.0 (Normal)	Unmarried	Graduate/above	Service	Medium	Urban	With family	Non-smoker	Heterosexual	None	No	3	0	3	4	2	4	3	1	2
26-35	18.5-25.0 (Normal)	Unmarried	Graduate/above	Student	Low	Urban	With family	Non-smoker	Heterosexual	None	No	2	2	2	2	2	4	3	3	3
18-25	18.5-25.0 (Normal)	Unmarried	Graduate/above	Service	Low	Urban	Without family	Non-smoker	Heterosexual	None	No	0	3	4	4	4	4	4	4	4
18-25	18.5-25.0 (Normal)	Married	Graduate/above	Student	High	Urban	With family	Non-smoker	Heterosexual	One	Yes	3	3	3	3	3	3	3	3	3
18-25	18.5-25.0 (Normal)	Unmarried	Graduate/above	Service	Low	Rural	With family	Non-smoker	Heterosexual	None	No	2	3	3	3	3	3	3	3	3
26-35	18.5-25.0 (Normal)	Unmarried	Graduate/above	Student	Low	Urban	With family	Non-smoker	Heterosexual	None	No	3	3	3	3	3	3	3	3	4
18-25	18.5-25.0 (Normal)	Unmarried	Graduate/above	Service	High	Urban	Without family	Non-smoker	Heterosexual	None	Yes	2	2	3	4	4	3	3	3	3
18-25	18.5-25.0 (Normal)	Unmarried	Higher secondary	Student	Low	Urban	With family	Non-smoker	Heterosexual	None	Yes	2	3	3	3	2	3	3	2	3
26-35	18.5-25.0 (Normal)	Married	Graduate/above	Student	Low	Urban	With family	Non-smoker	Heterosexual	None	No	3	3	3	3	3	3	3	2	3
18-25	18.5-25.0 (Normal)	Unmarried	Graduate/above	Unemployed	Low	Urban	With family	Non-smoker	Heterosexual	None	No	2	2	3	3	3	3	3	3	3
18-25	18.5-25.0 (Normal)	Unmarried	Graduate/above	Student	Low	Urban	With family	Non-smoker	Heterosexual	None	Yes	3	3	4	4	4	4	4	3	4
18-25	18.5-25.0 (Normal)	Married	Graduate/above	Unemployed	Low	Urban	With family	Non-smoker	Heterosexual	One	No	3	3	3	3	3	3	3	3	3
18-25	18.5-25.0 (Normal)	Married	Graduate/above	Student	Low	Urban	With family	Non-smoker	Heterosexual	One	No	3	3	4	4	4	4	3	3	4
18-25	18.5-25.0 (Normal)	Married	Graduate/above	Service	Low	Urban	With family	Non-smoker	Heterosexual	One	Yes	3	3	3	3	3	3	3	3	3
18-25	18.5-25.0 (Normal)	Unmarried	Graduate/above	Service	Low	Urban	Without family	Non-smoker	Heterosexual	One	Yes	4	4	4	4	4	4	4	2	2
26-35	18.5-25.0 (Normal)	Unmarried	Graduate/above	Unemployed	Low	Urban	Without family	Non-smoker	Heterosexual	None	Yes	3	3	3	3	3	3	2	2	2
18-25	18.5-25.0 (Normal)	Unmarried	Graduate/above	Unemployed	Low	Urban	With family	Non-smoker	Heterosexual	None	Yes	2	2	2	2	2	2	2	2	2
18-25	Above 25.0 (Obese)	Unmarried	Graduate/above	Others	High	Urban	With family	Non-smoker	Heterosexual	None	Yes	3	3	3	3	3	3	3	3	3
18-25	Above 25.0 (Obese)	Unmarried	Graduate/above	Student	Low	Urban	Without family	Non-smoker	Heterosexual	None	Yes	3	3	3	3	3	3	3	3	3
18-25	Above 25.0 (Obese)	Unmarried	Graduate/above	Student	Low	Urban	Without family	Non-smoker	Heterosexual	None	No	3	3	3	3	3	3	3	3	2
18-25	Above 25.0 (Obese)	Unmarried	Graduate/above	Student	High	Urban	With family	Non-smoker	Heterosexual	None	No	3	3	3	3	3	3	2	2	3
18-25	Above 25.0 (Obese)	Unmarried	Graduate/above	Student	Low	Urban	Without family	Non-smoker	Heterosexual	None	Yes	2	3	3	3	3	3	3	2	3
18-25	Above 25.0 (Obese)	Unmarried	Graduate/above	Student	Low	Urban	With family	Non-smoker	Heterosexual	None	Yes	2	3	2	2	2	4	2	2	2
18-25	Above 25.0 (Obese)	Unmarried	Graduate/above	Student	Low	Urban	With family	Non-smoker	Heterosexual	None	Yes	3	3	3	3	3	3	3	2	3
18-25	Above 25.0 (Obese)	Married	Graduate/above	Student	Low	Urban	With family	Smoker	Heterosexual	One	Yes	3	3	3	3	3	3	3	3	2
18-25	Above 25.0 (Obese)	Married	Graduate/above	Self employed	Low	Urban	With family	Non-smoker	Heterosexual	One	Yes	3	2	3	3	3	3	3	3	3
26-35	Above 25.0 (Obese)	Married	Graduate/above	Others	Low	Rural	With family	Non-smoker	Homosexual	One	Yes	2	2	4	4	4	4	4	4	4
18-25	Above 25.0 (Obese)	Unmarried	Graduate/above	Student	Low	Urban	With family	Non-smoker	Heterosexual	None	Yes	2	3	3	3	3	4	3	3	3
18-25	Above 25.0 (Obese)	Married	Graduate/above	Student	Low	Urban	With family	Non-smoker	Heterosexual	One	Yes	2	3	3	3	3	4	2	2	2
18-25	Above 25.0 (Obese)	Unmarried	Graduate/above	Service	Low	Urban	With family	Non-smoker	Heterosexual	None	Yes	4	3	4	4	4	4	4	4	4
18-25	Above 25.0 (Obese)	Unmarried	Graduate/above	Student	High	Urban	Without family	Non-smoker	Heterosexual	None	No	2	2	2	2	3	4	2	2	2
